# Supplementary material for: Acoustic Bessel Vortex Beam by Quasi-Three-Dimensional Reflected Metasurfaces
Source: Micromachines (Basel). 2021 Nov 12;12(11):1388. doi: 10.3390/mi12111388 (PMC8623545; doi:10.3390/mi12111388)
Supplement: Supplementary file 1 [file micromachines-12-01388-s001.zip]

Archive with 1 entries (1 files):
- micromachines-1453902-supplementary.pdf
